# Supplementary material for: A Patient-Centered Approach to Communication during Endoscopic Procedures: The Importance of Providing Information to Patients
Source: Eur J Investig Health Psychol Educ. 2024 Jun 9;14(6):1688–99. doi: 10.3390/ejihpe14060111 (PMC11202659; doi:10.3390/ejihpe14060111)
Supplement: Supplementary file 1 [file ejihpe-14-00111-s001.zip]

Archive with 1 entries (1 files):
- ejihpe-3032285-supplementary.pdf
